# Supplementary material for: A systematic review exploring the association between the human gut microbiota and brain connectivity in health and disease
Source: Mol Psychiatry. 2023 Jul 21;28(12):5037–61. doi: 10.1038/s41380-023-02146-4 (PMC11041764; doi:10.1038/s41380-023-02146-4)
Supplement: Supplementary file 1 — Supplementary Tables [file 41380_2023_2146_MOESM1_ESM.xlsx]

## Sheet: Overview
Table S1 - Microbiome	Overview over the reported findings per study for microbial diversity, composition and clusters
Table S2 - Connectivity	Overview of the reported findings per study for functional and structural connectivity, aggregated to the network level
Table S3 - Quality assessment criteria	Study Quality Assessment Tools for Observational Cohort and Cross-Sectional studies by National Heart, Lung and Blood Institute (2013), adapted to include criteria for case-control and before-after studies with no control group. Adaptations made by the authors are specified in the column "guidance"
Table S4 - Quality assessment microbiome	The quality assessment of the microbiome measurement per study, using the STORMS (v1.03) criteria
Table S5 - Quality assessment MRI	The quality assessment of the MRI measurement per study, using a checklist adapted from the guidelines published by Poldrack et al (2008)
Table S6 - Quality assessment	The quality assessment, quality rating and explanatory notes for each study, based on the criteria presented in table S3-5

## Sheet: Table S1 - Microbiome
Supplementary Table 1: Overview over the reported findings per study for microbial diversity, composition and clusters. Studies in which a significant association was reported are marked in green. Studies in which an association was assessed, but no significant association was reported are marked in red. Studies in which no association was assessed are marked in grey. The percentage of positive f…
1: Association reported				Curtis (2019)	Cai (2021) / Zhu (2022) / Zhang (2022)	Hall (2021)	Kohn (2021)	Tillisch (2017)	Gao (2019)	Kelsey (2021)	Wang (2019) / Zheng (2020)	Li (2022)	Dong (2022)	Dong (2020)	Strandwitz (2019)	Ahluwalia (2016)	Labus (2019)	Hong (2021)	Jacobs (2021)	Studies reported	Studies assessed	%
0: No association found
No association assessed
Microbial diversity	Richness			1	1				1	1										4	4	1
			Number of OTUs	1					1											2	2	1
			Sobs		1															1	1	1
			Ace		1															1	1	1
			Chao		1				1	1										3	3	1
	Alpha Diversity			0	1	1			1	1				0						4	6	0.666667
			Shannon	0	1				1	1				0						3	5	0.6
			Simpson		1	1														2	2	1
			Faiths PD						1											1	1	1
	Beta Diversity			1																1	1	1
			Weighted UniFrac	1																1	1	1
Microbial composition	Order	Family	Genus
	Acidaminicoccales	Acidaminococcaceae	Phascolarctobacterium				0			0		1		0						1	4	0.25
	Actinomycetales	Actinomycetaceae	Actinomyces				0			0	0	0	1	0						1	6	0.166667
	Bacteroidales	Prevotellaceae	Alistipes				0			0		1		1						2	4	0.5
	Bacteroidales	Bacteroidaceae	Bacteroides	1		1	1	0		1		1	1	1	1			0	1	9	11	0.818182
	Bacteroidales	Porphyromonadaceae	Methanobrevibacter				0			0		0		1						1	4	0.25
	Bacteroidales	Odoribacteraceae	Odoribacter				0			0	1	0	0	0						1	6	0.166667
	Bacteroidales	Tannerellaceae	Parabacteroides				0			0	0	1	0	0						1	6	0.166667
	Bacteroidales	Prevotellaceae	Prevotella	1		0	1	1		1	1	1	0	0					0	6	10	0.6
	Bifidobacteriales	Bifidobacteriaceae	Bifidobacterium				1			1				0						2	3	0.666667
	Burkholderiales	Comamonadaceae	Comamonas				0			0	1			0						1	4	0.25
	Burkholderiales	Sutterellaceae	Sutterella				0			0		1		0						1	4	0.25
	Campylobacterales	Helicobacteraceae	Heliciobacter				0			0	1	1		0						2	5	0.4
	Christensenellales	Christensenellaceae	Christensenella				1			0				0						1	3	0.333333
	Clostridiales	Lachnospiraceae	Anaerostipes				0			0				1			0			1	4	0.25
	Clostridiales	Lachnospiraceae	Blautia				1			0		1		0			1			3	5	0.6
	Clostridiales	Clostridiaceae	Butyricicoccus				0			0				1						1	3	0.333333
	Clostridiales	Catabacteriaceae	Catabacter				0			0		1		0						1	4	0.25
	Clostridiales	Ruminococcaceae	Clostridium				0			1	0	1		0			1	0		3	7	0.428571
	Clostridiales	Lachnospiraceae	Coprococcus				0			0	0			0			1			1	5	0.2
	Clostridiales	Veillonellaceae	Dorea				0			0				1						1	3	0.333333
	Clostridiales	Eubacteriaceae	Eubacterium				0			0		1	1	0						2	5	0.4
	Clostridiales		Epulopiscium				0			0	1			0						1	4	0.25
	Clostridiales	Ruminococcaceae	Faecalibacterium				1			0		1		0			0			2	5	0.4
	Clostridiales	Lachnospiraceae	Lachnospira				0			0	0	0		1			0			1	6	0.166667
	Clostridiales	Ruminococcaceae	Oscillibacter				0			0		1		0			1			2	5	0.4
	Clostridiales	Lachnospiraceae	Robinsoniella				0			1		1		0			0			2	5	0.4
	Clostridiales	Lachnospiraceae	Roseburia				0			0	1	1		0			1		0	3	7	0.428571
	Clostridiales	Ruminococcaceae	Ruminococcus			1	1			0	0	1		1			0			4	7	0.571429
	Coriobacteriales	Coriobacteriaceae	Collinsella				0			1	1	1		0						3	5	0.6
	Enterobacterales	Enterobacteriaceae	Enterobacter				0			0		1		0						1	4	0.25
	Enterobacterales	Enterobacteriaceae	Escherichia				0			1				0						1	3	0.333333
	Erysipelotrichales	Erysipelotrichaceae	Coprobacillus				0			0	1	1		0						2	5	0.4
	Eubacteriales	Lachnospiraceae	Lachnoclostridium				0			0		1		0						1	4	0.25
	Eubacteriales	Lachnospiraceae	Oribacterium				0			0	0		1	0						1	5	0.2
	Fusobacteriales	Fusobacteriaceae	Fusobacterium				0			0		1	1	0						2	5	0.4
	Lactobacillales	Enterococcaceae	Enterococcus				0			1		1		0						2	4	0.5
	Lactobacillales	Streptococcaceae	Streptococcus				0			1		1	0	0				0		2	6	0.333333
	Neisseriales	Neisseriaceae	Vogesella				0			0	1			0						1	4	0.25
	Selenomonadales	Selenomonadaceae	Schwartzia				0			0	1			0						1	4	0.25
	Selenomonadales	Selenomonadaceae	Selenomonas				0			0	1			0						1	4	0.25
	Syntrophobacterales	Syntrophaceae	Synthrophus				0			0	1			0						1	4	0.25
Clusters			Bacteroides cluster		1			1			1									3	3	1
			Prevotella cluster		1			1			1									3	3	1
			Ruminococcus cluster		1															1	1	1
Ratio			Prevotella/Bacteroides										1							1	1	1

## Sheet: Table S2 - Connectivity
Supplementary Table 2: Overview of the reported findings per study for functional and structural connectivity, aggregated to the network level.
Studies in which a significant association was reported are marked in green. Studies in which an association was assessed, but no significant association was reported are marked in red. Studies in which no association was assessed are marked in grey. The percentage of positive findings is computed as the number of studies in which an association was reported, divided by the number of studies in w…
1: Association reported		Curtis (2019)	Cai (2021) / Zhu (2022) / Zhang (2022)	Hall (2021)	Kohn (2021)	Tillisch (2017)	Gao (2019)	Kelsey (2021)	Wang (2019) / Zheng (2020)	Li (2022)	Dong (2022)	Dong (2020)	Strandwitz (2019)	Ahluwalia (2016)	Labus (2019)	Hong (2021)	Jacobs (2021)	Studies reported	Studies assessed	%
0: No association found
No association assessed
	Region
Functional connectivity	Auditory network		1															1	1	1
	Auditory network (ICA-based)		1															1	1	1
	Default mode network	0	1		1		0	1	1	1		1	1					7	9	0.777778
	Default mode network (ICA-based)		1		1			1	1	1			1					6	6	1
	Angular gyrus	0	1				0		0	1								2	5	0.4
	Medial frontal cortex	0	0				0		1	1								2	5	0.4
	Precuneus	0	1				0		0	1		1						3	6	0.5
	Ventromedial prefrontal cortex	0	1				0		0									1	4	0.25
	Dorsal attention network		1															1	1	1
	Dorsal attention network (ICA-based)		1															1	1	1
	Executive control network		1		1													2	2	1
	Executive control network (ICA-based)		1		1													2	2	1
	Frontoparietal network	0	1		1		1	1	1	1			1				0	7	9	0.777778
	Frontoparietal network (ICA-based)		1		1			1		1								4	4	1
	Dorsolateral prefrontal cortex	0	1				0		0	1			1					3	6	0.5
	Inferior parietal lobe	0	0				1		1									2	4	0.5
	Medial cingulate cortex	0	1				0		0								0	1	5	0.2
	Homologous-interhemispheric network							1										1	1	1
	Homologous-interhemispheric network (correlation-based)							1										1	1	1
	Salience network	1	1	1	1		1		1	1	1				1		0	9	10	0.9
	Salience network (ICA-based)		0		1					1								2	3	0.666667
	Amygdala	0	0				1		1	1							0	3	6	0.5
	Anterior cingulate cortex	0	1	1	1		1		1	1							0	6	8	0.75
	Insula	1	1	1			1		0	1					1		0	6	8	0.75
	Nucleus accumbens	0	0				0		0	1	1				1			3	7	0.428571
	Sensorimotor network	0	1				1		0	1					1	0		4	7	0.571429
	Sensorimotor network (ICA-based)	0	1				0		0	1								2	5	0.4
	M1	0	1				0		0						1			2	5	0.4
	S1	0	1				0		0						1			2	5	0.4
	S2	0	0				1		0						1			2	5	0.4
	Supplementary motor area	0	0				0		0	1						0		1	6	0.166667
	Visual network		1							1								2	2	1
	Visual network (ICA-based)		1							1								2	2	1
	Other
	Brainstem	0	0				0		0		1						1	2	6	0.333333
	Caudate	0	0				0		0	1					1			2	6	0.333333
	Cerebellum	1	0				0		0									1	4	0.25
	Dorsomedial prefrontal cortex	0	1				0		0									1	4	0.25
	Frontal pole	1	0				0		0	1								2	5	0.4
	Fusiform gyrus	0	1				0		0									1	4	0.25
	Herschl's gyrus	0	1				0		0								0	1	5	0.2
	Hippocampus	0	0				0		0	1								1	5	0.2
	Lateral occipital cortex	0	1				0		0	1								2	5	0.4
	Lateral prefrontal cortex	0	1				0		0	1								2	5	0.4
	Lateral temporal cortex	0	1				0		0									1	4	0.25
	Lingual gyrus	1	0				0		0	1								2	5	0.4
	Occipital cortex	1	0				0		0	1								2	5	0.4
	Operculum	1	0				0		0	1								2	5	0.4
	Pallidum	0	0				0		0	1					1			2	6	0.333333
	Putamen	0	0				0		0	1		1			0	0		2	8	0.25
	Superior parietal lobule	0	1				0		0	1								2	5	0.4
	Superior temporal gyrus	0	1				0		0	1							1	3	6	0.5
	Temporal pole	0	1				0		0	1								2	5	0.4
	Thalamus	0	0				1		0	1					0			2	6	0.333333
Structural connectivity	Corpus callosum		1											1				2	2	1
	Internal capsule		1											1				2	2	1
	Optic radiation		1															1	1	1
	Temportal juxtacortical white matter		1															1	1	1
	Occipital juxtacortical white matter		1															1	1	1
	Frontal white matter		1											1				2	2	1
	Parietal white matter		1															1	1	1
	Middle frontal gyrus-central sulcus					1												1	1	1
	Amygdala-caudate					1												1	1	1
	ACC-pallidum					1												1	1	1
	Fusiform gyrus-inferior temporal gyrus					1												1	1	1
	Anterior transverse collateral sulcus-inferior temporal sulcus					1												1	1	1
	Inferior temporal sulcus-parallel sulcus					1												1	1	1
	Thalamus-pericallosal sulcus					1												1	1	1
	Posterior ramus of the lateral sulcus-temporal pole					1												1	1	1
	Thamalus-temporal pole					1												1	1	1
	Posterior mid cingulate gyrus/sulcus-central sulcus					1												1	1	1
	Inferior longitudinal fasciculi		0											1				1	2	0.5
	Inferior temporal gyrus		1															1	1	1
	Insula		0															0	1	0
	Caudate nucleus		1															1	1	1
	Corticospinal tracts		0											0				0	2	0
	Posterior white matter		0											1				1	2	0.5
	Posterior cingulare gyrus		1															1	1	1
	Superior longitudinal fasciculi		0											0				0	2	0
	Supramarginal gyrus		1															1	1	1
	Uncinate fasciculi		0											1				1	2	0.5
SC - FC coupling	Anterior cingulate cortex		1															1	1	1
	Hippocampus		1															1	1	1
	Fusiform gyrus		1															1	1	1
	Medial superior frontal gyrus		1															1	1	1
	Supramarginal gyrus		1															1	1	1

## Sheet: Table S3 - QA criteria
Supplementary Table 3: Study Quality Assessment Tools for Observational Cohort and Cross-Sectional studies by National Heart, Lung and Blood Institute (2013), adapted to include criteria for case-control and before-after studies with no control group. Adaptations made by the authors are specified in the column "guidance"
	Question	Guidance
Q1	Was the research question or objective in this paper clearly stated?	Did the authors describe their goal in conducting this research? Is it easy to understand what they were looking to find? This issue is important for any scientific paper of any type. Higher quality scientific research explicitly defines a research question.
Q2	Was the study population clearly specified and defined? For case-control studies: Were the cases clearly defined and differentiated from controls?	Did the authors describe the group of people from which the study participants were selected or recruited, using demographics, location, and time period? If you were to conduct this study again, would you know who to recruit, from where, and from what time period? Is the cohort population free of the outcomes of interest at the time they were recruited? For case-control studies: was a specific de…
Q3	Was the participation rate of eligible persons at least 50%? For case-control studies: if less than 100 percent of eligible cases and/or controls were selected for the study, were the cases and/or controls randomly selected from those eligible?	If fewer than 50% of eligible persons participated in the study, then there is concern that the study population does not adequately represent the target population. This increases the risk of bias. For case-control studies: if a case-control study did not use 100 percent of eligible cases and/or controls, did the authors indicate that random sampling was used to select controls? If investigators…
Q4	Were all the subjects selected or recruited from the same or similar populations (including the same time_x0002_period)? Were inclusion and exclusion criteria for being in the study prespecified and applied uniformly to all participants? For case-control studies: Were controls selected or recruited from the same or similar population that gave rise to the cases (including the same timeframe)?	Were the inclusion and exclusion criteria developed prior to recruitment or selection of the study population? Were the same underlying criteria used for all of the subjects involved? To determine whether cases and controls were recruited from the same population, one can ask hypothetically, "If a control was to develop the outcome of interest, would that person have been eligible to become a cas…
Q5	Was there use of concurrent controls?	A concurrent control is a control selected at the time another person became a case, usually on the same day. This means that one or more controls are recruited or selected from the population without the outcome of interest at the time a case is diagnosed. Authors note: this criterium was considered "NA" for all non case-control studies
Q6	Was a sample size justification, power description, or variance and effect estimates provided?	Did the authors present their reasons for selecting or recruiting the number of people included or analyzed? Do they note or discuss the statistical power of the study? This question is about whether or not the study had enough participants to detect an association if one truly existed. A paragraph in the methods section of the article may explain the sample size needed to detect a hypothesized d…
Q7	For the analyses in this paper, were the exposure(s) of interest measured prior to the outcome(s) being measured?	This question is important because, in order to determine whether an exposure causes an outcome, the exposure must come before the outcome. Sometimes cross-sectional studies are conducted (or cross-sectional analyses of cohort-study data), where the exposures and outcomes are measured during the same timeframe. As a result, cross-sectional analyses provide weaker evidence than regular cohort stud…
Q8	Was the timeframe sufficient so that one could reasonably expect to see an association between exposure and outcome if it existed?	Cross-sectional analyses allow no time to see an effect, since the exposures and outcomes are assessed at the same time. Authors note: this criterium was marked "no" for all analyses based on one timepoint of measurement
Q9	For exposures that can vary in amount or level, did the study examine different levels of the exposure as related to the outcome (e.g., categories of exposure, or exposure measured as continuous variable)?	If the exposure can be defined as a range, were multiple categories of that exposure assessed? Sometimes discrete categories of exposure are not used, but instead exposures are measured as continuous variables
Q10	Were the exposure measures (independent variables) clearly defined, valid, reliable, and implemented consistently across all study participants?	Were the exposure measures defined in detail? Were the tools or methods used to measure exposure accurate and reliable–for example, have they been validated or are they objective? This issue is important as it influences confidence in the reported exposures. When exposures are measured with less accuracy or validity, it is harder to see an association between exposure and outcome even if one exis…
Q11	Was the exposure(s) assessed more than once over time? For intervention studies: were outcome measures of interest taken multiple times before the intervention and multiple times after the intervention (i.e., did they use an interrupted time-series design)?	Was the exposure for each person measured more than once during the course of the study period? Multiple measurements with the same result increase our confidence that the exposure status was correctly classified. Also, multiple measurements enable investigators to look at changes in exposure over time.
Q12	Were the outcome measures (dependent variables) clearly defined, valid, reliable, and implemented consistently across all study participants?	Were the outcomes defined in detail? Were the tools or methods for measuring outcomes accurate and reliable–for example, have they been validated or are they objective? This issue is important because it influences confidence in the validity of study results. Author's note: in this review, we considered the structural or functional connectivity to be the outcome. This criterium was marked using a…
Q13	Were the outcome assessors blinded to the exposure status of participants? For case-control studies: Were the assessors of exposure/risk blinded to the case or control status of participants?	Blinding means that outcome assessors did not know whether the participant was exposed or unexposed. It is also sometimes called "masking." If blinding was not possible, which is sometimes the case, mark "NA" and explain the potential for bias. Author's note: in this review the exposure variable is the gut microbiota composition. For all non case-control/non-intervention studies, this criterion w…
Q14	Was loss to follow-up after baseline 20% or less?	Higher overall followup rates are always better than lower followup rates, even though higher rates are expected in shorter studies, whereas lower overall followup rates are often seen in studies of longer duration. Usually, an acceptable overall followup rate is considered 80 percent or more of participants whose exposures were measured at baseline Author's note: this criterion was marked "NA" f…
Q15	Were key potential confounding variables measured and adjusted statistically for their impact on the relationship between exposure(s) and outcome(s)?	Were key potential confounding variables measured and adjusted for, such as by statistical adjustment for baseline differences? Logistic regression or other regression methods are often used to account for the influence of variables not of interest. All key factors that may be associated both with the exposure of interest and the outcome–that are not of interest to the research question–should be…
Q16	Were the association analyses between exposure and outcome clearly defined, valid, reliable and properly implemented? For interventional studies: did the statistical methods examine changes in outcome measures from before to after the intervention? Were statistical tests done that provided p values for the pre-to-post changes?	Author's note: this review focusses on the association between the exposure (i.e. the gut microbiota composition) and the outcome (i.e. functional and/or structural connectivity). Hence, this criterion was added to assess the validity and reliability of the used analytical approach. Was the statistical approach defined in detail? Were the tools or methods for testing the association between expos…

## Sheet: Table S4 - QA microbiome
Supplementary Table 4: The quality assessment of the microbiome measurement per study, using the STORMS (v1.03) criteria
Number	Item	Recommendation	Additional Guidance	Curtis (2019)	Cai (2021) / Zhu (2022) / Zhang (2022)	Hall (2021)	Kohn (2021)	Tillisch (2017)	Gao (2019)	Kelsey (2021)	Wang (2019) / Zheng (2020)	Dong (2022)	Dong (2020)	Strandwitz (2019)	Ahluwalia (2016)	Labus (2019)	Li (2022)	Hong (2021)	Jacobs (2021)
4	Laboratory methods	State the laboratory/center where laboratory work was done.	Provide a reference to complete lab protocols if previously published elsewhere such as on protocols.io. Note any modifications of lab protocols and the reason for protocol modifications.	no	no	yes	yes	yes	no	yes	no	no	no	yes	no	yes	no	yes	yes
4.1	Specimen collection	State the body site(s) sampled from and how specimens were collected.	Use terms from the Uber-anatomy Ontology (https://www.ebi.ac.uk/ols/ontologies/uberon) to describe body sites in a standardized format.	yes	yes	yes	yes	yes	yes	yes	yes	no	no	yes	no	yes	yes	yes	yes
4.2	Shipping	Describe how samples were stored and shipped to the laboratory.	Include length of time from collection to receipt by the lab and if temperature control was used during shipping.	no	yes	yes	yes	yes	yes	yes	no	no	no	yes	no	yes	yes	yes	yes
4.3	Storage	Describe how the laboratory stored samples, including time between collection and storage and any preservation buffers or refrigeration used.	State where each procedure or lot of samples was done if not all in the same place. Include reagent/lot/catalogue #s for storage buffers.	no	yes	yes	yes	yes	yes	yes	yes	yes	no	yes	no	no	yes	yes	yes
4.4	DNA extraction	Provide DNA extraction method, including kit and version if relevant.	If any DNA quantification methods were used prior to DNA amplification or at the pooling step of library preparation, state so here.	yes	yes	yes	yes	yes	yes	yes	yes	yes	no	yes	yes	yes	yes	yes	yes
4.5	Human DNA sequence depletion or microbial DNA enrichment	Describe whether human DNA sequence depletion or enrichment of microbial or viral DNA was performed.		yes	yes	yes	yes	yes	yes	yes	yes	yes	yes	yes	yes	yes	yes	yes	yes
4.6	Primer selection	Provide primer selection and DNA amplification methods as well as variable region sequenced (if applicable).		yes	yes	no	yes	yes	yes	NA	no	yes	no	yes	yes	yes	NA	NA	yes
4.7	Positive Controls	Describe any positive controls (mock communities) if used.	If used, should be deposited under guidance provided in the 8.X items.	not used	not used	not used	not used	not used	not used	not used	not used	not used	not used	not used	not used	not used	not used	not used	not used
4.8	Negative Controls	Describe any negative controls if used.	If used, should be deposited under guidance provided in the 8.X items.	not used	not used	not used	not used	not used	not used	not used	not used	not used	not used	not used	not used	not used	not used	not used	not used
4.9	Contaminant mitigation and identification	Provide any laboratory or computational methods used to control for or identify microbiome contamination from the environment, reagents, or laboratory.	Includes filtering of reagents and other steps to minimize contamination. It is relevant to state whether the specimens of interest have low microbial load, which makes contamination especially relevant.	not used	not used	not used	not used	not used	not used	not used	not used	not used	not used	not used	not used	not used	yes	not used	not used
4.1	Replication	Describe any biological or technical replicates included in the sequencing, including which steps were replicated between them.	Replication may be biological (redundant biological specimens) or technical (aliquots taken at different stages of analysis) and used in extraction, sequencing, preprocessing, and/or data analysis.	not used	not used	not used	not used	not used	not used	not used	not used	not used	not used	not used	not used	not used	not used	not used	not used
4.11	Sequencing strategy	Major divisions of strategy, such as shotgun or amplicon sequencing.	For amplicon sequencing (for example, 16S variable region), state the region selected. State the model of sequencer used.	yes	yes	yes	yes	yes	yes	yes	yes	yes	yes	yes	yes	yes	yes	yes	yes
4.12	Sequencing methods	State whether experimental quantification was used (QMP/cell count based, spike-in based) or whether relative abundance methods were applied.	These include read length, sequencing depth per sample (average and minimum), whether reads are paired, and other parameters.	no	no	yes	yes	yes	no	no	no	yes	yes	yes	no	no	no	yes	yes
4.13	Batch effects	Detail any blocking or randomization used in study design to avoid confounding of batches with exposures or outcomes. Discuss any likely sources of batch effects, if known.	Sources of batch effects include sample collection, storage, library preparation, and sequencing and are commonly unavoidable in all but the smallest of studies.	no	no	no	no	no	no	no	no	no	no	no	no	no	no	no	no

## Sheet: Table S5 - QA MRI
Supplementary Table 5: The quality assessment of the MRI measurement per study, using a checklist adapted from the guidelines published by Poldrack et al. (2008)*
	Curtis (2019)	Cai (2021) / Zhu (2022) / Zhang (2022)	Hall (2021)	Kohn (2021)	Tillisch (2017)	Gao (2019)	Kelsey (2021)	Wang (2019) / Zheng (2020)	Dong (2020)	Dong (2022)	Strandwitz (2019)	Ahluwalia (2016)	Labus (2019)	Li (2022)	Hong (2021)	Jacobs (2021)
MRI system	yes	yes	yes	yes	yes	yes	yes	yes	yes	yes	yes	yes	yes	yes	yes	yes
MRI acquisition (volumes, pulse sequence type, FOV, matrix size, slice thickness, acquisition orientation, whole brain, order of acquisition, TE/TR/flip angle)**	no	yes	yes	yes	yes	no	yes	yes	yes	yes	no	yes	yes	yes	yes	yes
Preprocessing and registration (software with version number, order of preprocessing, quality control measures, motion correction co-registration, atlas information, coordinate space, localization of anatomical locations, smoothing)	yes	yes	yes	yes	yes	yes	yes	yes	yes	yes	yes	no	yes	yes	yes	yes
ROI/network selection (how defined, how was signal extracted)	yes	yes	yes	yes	yes	yes	yes	yes	yes	yes	yes	yes	yes	yes	yes	yes
Connectivity analysis (seed-based/ICA? Toolbox used? Transformations? Voxel-wise correction?)	yes	yes	yes	yes	yes	yes	yes	yes	yes	yes	yes	yes	yes	yes	yes	yes
*Poldrack, R. A., Fletcher, P. C., Henson, R. N., Worsley, K. J., Brett, M., & Nichols, T. E. (2008). Guidelines for reporting an fMRI study. Neuroimage, 40(2), 409-414.
**rs-fNIRS acquisition in the case of Kelsey (2021)

## Sheet: Table S6 - QA
Supplementary Table 6: The quality assessment, quality rating and explanatory notes for each study, based on the criteria presented in table S3-5
Author (year)	Q1	Q2	Q3	Q4	Q5	Q6	Q7	Q8	Q9	Q10	Q11	Q12	Q13	Q14	Q15	Q16	Quality rating		Notes
Curtis (2019)	yes	no	yes	no	NA	no	no	no	yes	no	no	no	NA	NA	no	no	0.272727	Poor	2. Unclear where and in what time period participants were recruited 4. Inclusion/exclusion criteria not consistent across groups and no inclusioncriteria provided for the control participants 6. No sample size justification or reporting of effect size estimates 10. Lack of clarity regarding laboratory site, shipping, storage and sequencing methods 11. The gut microbiota was measured only once 12…
Cai (2021) / Zhu (2022) / Zhang (2022)	yes	no	yes	yes	NA	no	no	no	yes	no	no	yes	NA	NA	yes	yes	0.636364	Fair	2. Unclear where and in what time period participants were recruited 6. No sample size justification or reporting of effect size estimates 10. Lack of clarity regarding sequencing methods 11. The gut microbiota was measured only once
Hall (2021)	yes	no	yes	yes	NA	yes	no	no	yes	no	no	yes	NA	NA	yes	no	0.636364	Fair	2. No time-period for recruitment reported 10. The used primer is not reported 11. The gut microbiota was measured only once 16. No correction for multiple testing
Kohn (2021)	yes	no	yes	yes	NA	no	no	no	yes	yes	no	yes	NA	NA	no	yes	0.636364	Fair	2. Unclear where and in what time period participants were recruited 6. No sample size justification or reporting of effect size estimates 11. The gut microbiota was measured only once 15. The analyses were not corrected for age and sex, but the sample included only females in a narrow age-range
Tillisch (2017)	yes	no	yes	yes	NA	no	no	no	yes	yes	no	yes	NA	NA	yes	no	0.636364	Fair	2. Unclear where particpants were recruited 6. No sample size justification or reporting of effect size estimates 11. The gut microbiota was measured only once 16. Methodological decisions not well described in the context of the sample size
Gao (2019)	yes	no	no	yes	NA	no	no	no	yes	no	no	no	NA	NA	yes	yes	0.454545	Poor	2. No time-period for recruitment reported 3. The rs-fMRI scan was not succesful for over 50% of the eligible infants 6. No sample size justification or reporting of effect size estimates 10. Lack of clarity regarding sequencing methods 11. The gut microbiota was measured only once 12. Lack of detail regarding MRI acquisition
Kelsey (2021)	yes	no	yes	yes	NA	yes	no	no	yes	yes	no	yes	NA	NA	yes	yes	0.818182	Good	2. No time-period for recruitment reported 11. The gut microbiota was measured only once
Wang (2019) / Zheng (2020)	yes	no	yes	no	NR	no	no	no	yes	no	no	yes	no	NA	yes	no	0.416667	Poor	2. No time-period for recruitment reported 4. Unclear whether the inclusion/exclusion criteria are consistently applied across cases and controls. There are inconsistencies in the description of the inclusion/exclusion criteria across the two reports (based on the same sample) 6. No sample size justification or reporting of effect size estimates 10. Lack of clarity regarding laboratory site, ship…
Dong (2022)	yes	no	yes	yes	yes	no	no	no	yes	no	no	yes	no	NA	no	yes	0.583333	Fair	2. Unclear where and in what time period participants were recruited 6. No sample size justification or reporting of effect size estimates 10. Lack of clarity regarding laboratory site, sample collection and shipping 11. The gut microbiota was measures only once 13. The analyses were not performed blinded to the case/control status of the participants 15. The analyses were not corrected for age a…
Dong (2020)	yes	no	yes	yes	NA	no	yes	yes	yes	no	no	yes	NA	yes	no	no	0.571429	Fair	2. No time-period for recruitment reported 6. No sample size justification or reporting of effect size estimates 10. Lack of clarity regarding laboratory site, sample collection, shipping, storage and primers used 11. The gut microbiota was measured only once before and after the intervention 15. The analyses were not corrected for age and sex 16. Lack of clarity regarding methodological decision…
Strandwitz (2019)	yes	no	yes	yes	NA	no	no	no	yes	yes	no	no	NA	NA	yes	yes	0.636364	Fair	2. No time-period for recruitment reported 6. No sample size justification or reporting of effect size estimates 11. The gut microbiota was measured only once 12. Lack of detail regarding MRI acquisition
Ahluwalia (2016)	yes	no	yes	yes	NA	no	no	no	yes	no	no	no	NA	NA	no	no	0.363636	Poor	2. No time-period for recruitment reported 6. No sample size justification or reporting of effect size estimates 10. Lack of clarity regarding laboratory site, sample collection, shipping, storage and sequencing method 11. The gut microbiota was measured only once 12. MRI pre-processing steps not reported 15. The analyses were not corrected for age and sex 16. Lack of clarity regarding statistica…
Labus (2019)	yes	yes	yes	yes	NR	no	no	no	yes	no	no	yes	no	NA	yes	no	0.583333	Fair	6. No sample size justification or reporting of effect size estimates 10. Lack of clarity regarding sample storage and sequencing method 11. The gut microbiota was measured only once 13. The analyses were not performed blinded to the case/control status of the participants 16. No correction for multiple testing
Li (2022)	yes	no	yes	yes	NR	yes	no	no	yes	no	no	yes	no	NA	no	no	0.5	Fair	2. No time-period for recruitment reported 10. Lack of clarity regarding pre-processing steps 15. The analyses were not corrected for age and seks 16. Lack of clarity regarding which statistical tests were used and which variables were used for functional connectivity
Hong (2021)	yes	yes	yes	yes	NA	no	yes	yes	yes	yes	no	yes	NA	no	yes	yes	0.785714	Good	6. No sample size justification or reporting of effect size estimates 11. The gut microbiota was measured only once before and after the intervention 14. Loss to follow-up was more than 20%
Jacobs (2021)	yes	yes	yes	yes	NA	no	yes	yes	yes	yes	no	yes	no	yes	yes	yes	0.8	Good	6. No sample size justification or reporting of effect size estimates 11. The gut microbiota was measured only once before and after the intervention 13. The analyses were not performed blinded to the response status of the participants
NA: not applicable; NR: not reported
Poor (<50%)	4
Fair (50-74%)	9
Good (≥75%)	3
